# Supplementary material for: The Clinical Effectiveness of Single-Dose Human Papillomavirus Vaccination
Source: Vaccines (Basel). 2024 Aug 23;12(9):956. doi: 10.3390/vaccines12090956 (PMC11436243; doi:10.3390/vaccines12090956)
Supplement: Supplementary file 1 [file vaccines-12-00956-s001.zip]

Archive with 1 entries (1 files):
- vaccines-3086305-supplementary.pdf
